# Supplementary material for: Genome-Wide Analysis of Acute Endurance Exercise-Induced Translational Regulation in Mouse Skeletal Muscle
Source: PLoS One. 2016 Feb 4;11(2):e0148311. doi: 10.1371/journal.pone.0148311 (PMC4742069; doi:10.1371/journal.pone.0148311)
Supplement: S1 Table — (XLSX) [file pone.0148311.s004.xlsx]

## Sheet: Sheet1
Supplementary Table 1. Top 100 genes and the corresponding expression (RPM) analyzed in differential expression analysis are listed.
Ensembl Gene ID	mRNA-Seq No Exercise (Rep1)	mRNA-Seq No Exercise (Rep2)	mRNA-Seq Exercise (Rep1)	mRNA-Seq Exercise (Rep2)	p.value	q.value		Ensembl Gene ID	RPF No Exercise (Rep1)	RPF No Exercise (Rep2)	RPF Exercise (Rep1)	RPF Exercise (Rep2)	p.value	q.value
ENSMUSG00000020108	0	0.881915	34.0617	36.6695	2.27217e-15	2.29717e-12		ENSMUSG00000034087	72.3685	63.9884	655.471	728.269	4.4332e-19	4.48196e-16
ENSMUSG00000022209	145.775	117.295	263.704	515.993	4.06086e-07	0.000205276		ENSMUSG00000026819	9.77953	18.048	273.643	249.957	3.93972e-15	1.99153e-12
ENSMUSG00000067279	13.2523	17.6383	45.0494	72.466	7.72174e-07	0.000260223		ENSMUSG00000020108	5.86772	6.56292	106.912	160.466	7.21356e-11	2.43097e-08
ENSMUSG00000062103	241.191	67.9075	32.9629	16.5886	9.03035e-06	0.00228242		ENSMUSG00000046585	19.5591	22.9702	109.457	595.576	1.16815e-08	2.95249e-06
ENSMUSG00000026819	15.9027	4.40958	39.5555	41.908	1.45328e-05	0.00293853		ENSMUSG00000019997	33.2504	41.0182	259.643	206.754	5.54504e-08	1.12121e-05
ENSMUSG00000023034	45.0577	48.5053	102.185	126.597	8.55783e-05	0.0127268		ENSMUSG00000051431	3.91181	0	20.3642	1255.96	1.84776e-07	3.11347e-05
ENSMUSG00000052305	153.726	118.177	306.555	261.052	8.81186e-05	0.0127268		ENSMUSG00000067279	115.398	108.288	428.92	345.619	6.89316e-07	9.95569e-05
ENSMUSG00000004655	2.65045	11.4649	30.7654	26.1925	0.000127245	0.0160806		ENSMUSG00000064246	5.86772	3.28146	12.7276	382.65	1.03168e-05	0.00130379
ENSMUSG00000005397	23.8541	22.9298	4.39506	7.85776	0.000165306	0.0185693		ENSMUSG00000091528	3.91181	1.64073	7.63656	333.276	1.83675e-05	0.00206328
ENSMUSG00000027350	225.289	25.5755	18.679	17.4617	0.000218038	0.0220437		ENSMUSG00000037126	5.86772	11.4851	8.90932	845.533	3.73597e-05	0.00377707
ENSMUSG00000096887	164.328	231.944	402.148	327.407	0.00150334	0.138171		ENSMUSG00000039579	3.91181	1.64073	3.81828	447.454	4.11972e-05	0.0037864
ENSMUSG00000079592	0	0	6.59259	4.36542	0.00171847	0.144781		ENSMUSG00000028989	125.178	142.743	393.283	302.417	7.2618e-05	0.00611806
ENSMUSG00000031700	26.5045	38.8043	63.7284	72.466	0.00200505	0.155931		ENSMUSG00000020169	84.104	73.8328	129.822	876.392	0.00012043	0.00936577
ENSMUSG00000001909	2417.21	268.102	391.16	221.763	0.00353919	0.25558		ENSMUSG00000023034	103.663	116.492	313.099	246.871	0.000168988	0.0122034
ENSMUSG00000069917	193.483	201.959	334.024	307.326	0.00427306	0.267137		ENSMUSG00000031431	107.575	114.851	269.825	274.644	0.000278285	0.0187564
ENSMUSG00000002831	31.8054	32.6309	60.4321	63.7351	0.00435542	0.267137		ENSMUSG00000021453	39.1181	55.7848	151.458	188.239	0.000395414	0.0236395
ENSMUSG00000019970	23.8541	21.166	43.9506	46.2735	0.00472107	0.267137		ENSMUSG00000001227	5.86772	4.92219	3.81828	302.417	0.000397499	0.0236395
ENSMUSG00000028514	50.3586	34.3947	14.2839	23.5733	0.00475615	0.267137		ENSMUSG00000026274	23.4709	31.1739	58.547	265.386	0.000423339	0.0237775
ENSMUSG00000024091	53.0091	39.6862	10.9876	29.6849	0.00528484	0.276678		ENSMUSG00000022793	1.95591	3.28146	14.0004	21.6012	0.000575246	0.0306091
ENSMUSG00000026473	18.5532	14.9926	25.2716	50.6389	0.00577379	0.276678		ENSMUSG00000019970	82.1481	91.8809	217.642	188.239	0.000842902	0.0426087
ENSMUSG00000047187	84.8145	67.9075	27.4691	48.8927	0.00588938	0.276678		ENSMUSG00000028467	11.7354	9.84438	6.3638	317.846	0.00115592	0.0533652
ENSMUSG00000020857	164.328	184.32	282.383	275.021	0.00605108	0.276678		ENSMUSG00000042895	156.472	132.899	277.462	382.65	0.00116126	0.0533652
ENSMUSG00000063129	177.58	191.376	298.864	286.372	0.00638228	0.276678		ENSMUSG00000015882	29.3386	29.5331	43.2738	305.503	0.00124428	0.0546943
ENSMUSG00000028161	68.9118	67.9075	27.4691	41.908	0.00656802	0.276678		ENSMUSG00000026473	156.472	152.588	323.281	327.104	0.00172241	0.0725567
ENSMUSG00000047497	4386.5	347.475	715.296	305.579	0.008244	0.333387		ENSMUSG00000021114	72.3685	68.9106	89.0932	398.079	0.00193584	0.0782853
ENSMUSG00000066724	137.824	126.114	220.852	199.936	0.00935035	0.357176		ENSMUSG00000096887	248.4	134.54	482.376	401.165	0.00201684	0.0784241
ENSMUSG00000052276	341.908	176.383	145.037	128.343	0.0100238	0.357176		ENSMUSG00000047259	33.2504	27.8924	42.0011	277.73	0.00217501	0.081442
ENSMUSG00000060969	90.1154	73.199	193.383	110.009	0.0100633	0.357176		ENSMUSG00000040952	170.164	105.007	141.276	1086.23	0.0024604	0.0888382
ENSMUSG00000048279	45.0577	41.45	24.1728	19.2079	0.0102454	0.357176		ENSMUSG00000008348	2552.46	2218.27	1403.85	1444.19	0.00622158	0.216897
ENSMUSG00000029501	238.541	16.7564	38.4568	18.3348	0.0127201	0.414464		ENSMUSG00000001773	19.5591	26.2517	19.0914	253.043	0.00652766	0.219982
ENSMUSG00000073940	116.62	90.8373	172.506	170.251	0.0128757	0.414464		ENSMUSG00000046613	193.635	274.002	131.094	2342.19	0.00676053	0.220481
ENSMUSG00000024937	402.869	367.759	449.395	852.13	0.0131185	0.414464		ENSMUSG00000027248	123.222	93.5216	184.55	259.214	0.00733538	0.228849
ENSMUSG00000029767	21.2036	14.1106	7.69135	6.11159	0.0167954	0.514551		ENSMUSG00000000693	901.673	574.255	183.277	459.797	0.0076773	0.228849
ENSMUSG00000031431	23.8541	20.284	29.6666	52.385	0.0181212	0.538838		ENSMUSG00000001403	1.95591	0	8.90932	6.17177	0.00769622	0.228849
ENSMUSG00000057738	5.30091	17.6383	18.679	37.5426	0.0195581	0.56495		ENSMUSG00000026365	600.463	667.777	395.828	4999.14	0.00826062	0.238614
ENSMUSG00000020241	15.9027	23.8117	37.358	35.7964	0.0201683	0.566392		ENSMUSG00000032332	254.268	239.547	458.194	493.742	0.0089443	0.248379
ENSMUSG00000032816	15.9027	14.1106	5.49382	6.11159	0.0210558	0.575336		ENSMUSG00000069919	236.665	201.81	450.557	425.852	0.00909002	0.248379
ENSMUSG00000030319	13.2523	11.4649	19.7778	27.9387	0.0240196	0.639047		ENSMUSG00000052336	23.4709	52.5033	35.6373	314.76	0.0106316	0.282856
ENSMUSG00000057863	121.921	209.896	256.012	263.671	0.0255255	0.645998		ENSMUSG00000026095	3.91181	3.28146	10.1821	18.5153	0.0126844	0.328817
ENSMUSG00000052997	76.8631	73.199	151.63	99.5316	0.0255588	0.645998		ENSMUSG00000034739	0	1.64073	1.27276	12.3435	0.013617	0.344169
ENSMUSG00000042451	106.018	105.83	180.197	150.17	0.0280723	0.692221		ENSMUSG00000001909	62.589	57.4255	267.28	77.1472	0.0149961	0.369781
ENSMUSG00000069919	267.696	209.896	327.432	357.091	0.0300584	0.717288		ENSMUSG00000046318	54.7654	191.965	235.461	382.65	0.016071	0.386853
ENSMUSG00000046585	23.8541	20.284	9.88888	12.2232	0.0305078	0.717288		ENSMUSG00000040752	195.591	178.84	128.549	120.35	0.0179346	0.421671
ENSMUSG00000024750	45.0577	46.7415	20.8765	32.3041	0.0323825	0.728249		ENSMUSG00000064368	375.534	347.835	571.469	786.901	0.0185894	0.426331
ENSMUSG00000008348	1171.5	1129.73	574.654	892.292	0.0331082	0.728249		ENSMUSG00000079466	105.619	183.762	16.5459	80.233	0.0190269	0.426331
ENSMUSG00000020251	113.969	74.9628	251.617	96.9123	0.033135	0.728249		ENSMUSG00000059430	449.858	410.182	263.461	277.73	0.0193978	0.426331
ENSMUSG00000022064	373.714	14.1106	67.0246	19.2079	0.0343858	0.73966		ENSMUSG00000022884	191.679	182.121	151.458	98.7484	0.0210432	0.452652
ENSMUSG00000021798	174.93	220.479	270.296	293.356	0.0367169	0.75819		ENSMUSG00000040690	213.194	146.025	80.1839	120.35	0.0217044	0.457148
ENSMUSG00000023224	23.8541	36.1585	52.7407	48.8927	0.0367471	0.75819		ENSMUSG00000021200	526.139	520.111	328.372	339.448	0.0249688	0.515173
ENSMUSG00000004364	116.62	137.579	73.6172	82.0699	0.0378199	0.764719		ENSMUSG00000003534	1412.16	1304.38	352.555	1009.08	0.0255238	0.51609
ENSMUSG00000053093	47.7082	44.0958	17.5802	35.7964	0.0434123	0.827901		ENSMUSG00000047888	152.561	123.055	160.368	379.564	0.0297312	0.589378
ENSMUSG00000094040	159.027	122.586	76.9135	99.5316	0.0436628	0.827901		ENSMUSG00000069917	293.386	185.402	398.374	484.484	0.0320105	0.622357
ENSMUSG00000021453	37.1063	30.867	38.4568	79.4507	0.0438576	0.827901		ENSMUSG00000037813	215.15	426.59	521.832	752.956	0.0331316	0.632002
ENSMUSG00000022793	25054.7	24556.9	50528.9	27654.9	0.0442202	0.827901		ENSMUSG00000045877	1.95591	8.20365	2.54552	0	0.0349576	0.654484
ENSMUSG00000020889	116.62	80.2543	68.1234	40.1619	0.0453629	0.828039		ENSMUSG00000072259	0	0	0	6.17177	0.038574	0.692601
ENSMUSG00000070436	15.9027	20.284	26.3704	36.6695	0.0458657	0.828039		ENSMUSG00000022283	9.77953	14.7666	34.3645	30.8589	0.0389263	0.692601
ENSMUSG00000056999	0	11.4649	12.0864	19.2079	0.0470967	0.835347		ENSMUSG00000030399	27351.4	24796.3	18437.2	17311.8	0.0390487	0.692601
ENSMUSG00000006818	140.474	113.767	58.2345	98.6585	0.0487053	0.848984		ENSMUSG00000013158	440.079	477.452	308.008	2095.32	0.0403797	0.70386
ENSMUSG00000071540	100.717	113.767	61.5308	73.3391	0.053502	0.908036		ENSMUSG00000004939	183.855	149.306	89.0932	95.6625	0.0417865	0.716036
ENSMUSG00000040249	50.3586	45.8596	28.5679	28.8118	0.0543232	0.908036		ENSMUSG00000079592	217.106	185.402	86.5477	160.466	0.0470804	0.781927
ENSMUSG00000027346	63.6109	68.7894	26.3704	54.1312	0.0558612	0.908036		ENSMUSG00000037716	62.589	78.755	24.1824	428.938	0.0471786	0.781927
ENSMUSG00000097084	159.027	254.873	309.852	284.625	0.0573395	0.908036		ENSMUSG00000045252	44.9858	37.7368	24.1824	237.613	0.0481585	0.785129
ENSMUSG00000020124	55.6595	74.0809	29.6666	48.8927	0.0575111	0.908036		ENSMUSG00000023967	232.753	167.354	100.548	996.741	0.048925	0.785129
ENSMUSG00000056050	55.6595	50.2692	23.0741	40.1619	0.0575686	0.908036		ENSMUSG00000007570	0	1.64073	3.81828	6.17177	0.0515035	0.813595
ENSMUSG00000026571	121.921	141.106	74.716	96.0393	0.059173	0.908036		ENSMUSG00000006457	5717.11	5201.11	3917.56	3755.52	0.0530067	0.824458
ENSMUSG00000019899	87.4649	27.3394	27.4691	30.5579	0.0597779	0.908036		ENSMUSG00000040367	516.359	411.823	757.292	749.87	0.0652846	1
ENSMUSG00000029405	87.4649	123.468	158.222	149.297	0.0618414	0.908036		ENSMUSG00000020889	164.296	167.354	140.004	95.6625	0.0669288	1
ENSMUSG00000026554	45.0577	49.3872	21.9753	35.7964	0.0622441	0.908036		ENSMUSG00000079024	7.82362	3.28146	8.90932	18.5153	0.0687473	1
ENSMUSG00000038967	90.1154	112.885	149.432	144.059	0.0633867	0.908036		ENSMUSG00000014313	310.989	295.331	519.286	475.227	0.0705429	1
ENSMUSG00000029580	386.966	418.028	614.209	509.008	0.0634486	0.908036		ENSMUSG00000043192	279.695	216.576	202.369	166.638	0.0724324	1
ENSMUSG00000041548	82.164	84.6638	56.037	46.2735	0.0637691	0.908036		ENSMUSG00000026087	35.2063	37.7368	25.4552	12.3435	0.0776357	1
ENSMUSG00000022698	26.5045	18.5202	8.79012	14.8424	0.0658276	0.91835		ENSMUSG00000063328	9.77953	11.4851	6.3638	3.08589	0.0787285	1
ENSMUSG00000021520	328.656	285.74	168.111	261.052	0.066429	0.91835		ENSMUSG00000039043	70.4126	72.1921	57.2742	274.644	0.0803976	1
ENSMUSG00000025255	384.316	332.482	460.382	543.058	0.0680687	0.91835		ENSMUSG00000020792	177.987	155.869	143.822	101.834	0.0819066	1
ENSMUSG00000059263	79.5136	97.8926	40.6543	70.7198	0.069971	0.91835		ENSMUSG00000062545	0	1.64073	2.54552	6.17177	0.0824283	1
ENSMUSG00000037573	58.31	56.4426	68.1234	106.516	0.0704702	0.91835		ENSMUSG00000038274	21.515	39.3775	19.0914	12.3435	0.0858355	1
ENSMUSG00000027499	10.6018	10.583	5.49382	3.49234	0.070689	0.91835		ENSMUSG00000029767	125.178	116.492	204.914	163.552	0.0910461	1
ENSMUSG00000026728	26.5045	40.5681	51.6419	52.385	0.0708519	0.91835		ENSMUSG00000041571	250.356	319.942	566.378	361.049	0.0939053	1
ENSMUSG00000048416	291.55	259.283	170.309	220.017	0.0724848	0.927622		ENSMUSG00000004655	205.37	180.48	327.099	265.386	0.0954117	1
ENSMUSG00000020067	47.7082	53.7968	74.716	76.8314	0.0735762	0.929819		ENSMUSG00000021061	191.679	185.402	154.004	126.521	0.0955653	1
ENSMUSG00000051747	2308.54	2203.91	1227.32	1855.3	0.0786675	0.981887		ENSMUSG00000009927	101.707	83.6772	62.3652	52.4601	0.10579	1
ENSMUSG00000037761	23.8541	200.195	54.9382	626.874	0.080154	0.98824		ENSMUSG00000075705	138.869	106.647	169.277	197.497	0.105855	1
ENSMUSG00000024787	10.6018	2.64575	1.09876	2.61925	0.0848705	1		ENSMUSG00000024892	134.958	127.977	100.548	70.9754	0.106853	1
ENSMUSG00000000056	13.2523	18.5202	8.79012	6.98467	0.0859893	1		ENSMUSG00000090841	107.575	139.462	183.277	188.239	0.11716	1
ENSMUSG00000008668	238.541	225.77	295.568	311.691	0.0872394	1		ENSMUSG00000025255	23.4709	19.6888	6.3638	15.4294	0.117728	1
ENSMUSG00000022285	15.9027	9.70107	5.49382	6.11159	0.0875852	1		ENSMUSG00000055775	2605.27	2979.56	2279.51	2021.26	0.119784	1
ENSMUSG00000050812	177.58	128.76	67.0246	132.709	0.0881347	1		ENSMUSG00000019577	277.739	167.354	381.828	308.589	0.120616	1
ENSMUSG00000044533	739.476	702.886	1183.37	816.334	0.0919102	1		ENSMUSG00000098274	103.663	175.558	86.5477	92.5766	0.121354	1
ENSMUSG00000041881	156.377	119.059	209.864	171.998	0.0932627	1		ENSMUSG00000030189	232.753	218.217	174.368	172.81	0.124832	1
ENSMUSG00000090137	265.045	253.992	361.494	316.93	0.0948994	1		ENSMUSG00000029467	463.55	418.386	767.474	583.233	0.125643	1
ENSMUSG00000026837	21.2036	18.5202	13.1852	7.85776	0.0983182	1		ENSMUSG00000028081	43.0299	32.8146	28.0007	15.4294	0.125895	1
ENSMUSG00000003226	60.9604	34.3947	26.3704	32.3041	0.0983349	1		ENSMUSG00000055523	5.86772	4.92219	11.4548	12.3435	0.128981	1
ENSMUSG00000020640	166.979	137.579	106.58	103.024	0.0993906	1		ENSMUSG00000025153	134.958	182.121	136.185	80.233	0.130905	1
ENSMUSG00000007122	2221.08	2001.07	1303.13	1663.23	0.0994476	1		ENSMUSG00000016534	82.1481	88.5994	184.55	114.178	0.131915	1
ENSMUSG00000055676	644.06	527.385	792.209	773.553	0.0998752	1		ENSMUSG00000091957	5.86772	24.6109	8.90932	6.17177	0.132596	1
ENSMUSG00000027282	140.474	169.328	98.8888	116.993	0.101527	1		ENSMUSG00000026773	277.739	210.013	198.551	185.153	0.133595	1
ENSMUSG00000004642	161.678	98.7745	87.9012	80.3237	0.101895	1		ENSMUSG00000097084	0	0	1.27276	3.08589	0.13394	1
ENSMUSG00000050708	127.222	111.121	199.975	134.455	0.10409	1		ENSMUSG00000025499	29.3386	31.1739	16.5459	18.5153	0.134011	1
ENSMUSG00000043207	15.9027	11.4649	6.59259	6.98467	0.105133	1		ENSMUSG00000026779	0	0	1.27276	3.08589	0.13407	1
ENSMUSG00000030695	15142	13413.9	20206.3	18177.6	0.105449	1		ENSMUSG00000000386	0	0	1.27276	3.08589	0.134133	1
