# Supplementary material for: Genome-Wide Analysis of Acute Endurance Exercise-Induced Translational Regulation in Mouse Skeletal Muscle
Source: PLoS One. 2016 Feb 4;11(2):e0148311. doi: 10.1371/journal.pone.0148311 (PMC4742069; doi:10.1371/journal.pone.0148311)
Supplement: S2 Table — (XLSX) [file pone.0148311.s005.xlsx]

## Sheet: Sheet1
Supplementary Table 2. Pathway enrichment in the differentially regulated genes at transcription level.
Pathway Enriched in Differentially Expressed Transcription	P value (corrected)*
Amino acid synthesis and interconversion (transamination)	0.0024
Alanine, aspartate and glutamate metabolism	0.0039
Fc epsilon receptor (FCERI) signaling	0.032
MAPK signaling pathway	0.060
Innate Immune System	0.15
* P values were corrected by Benjamini Hochberg
