# Supplementary material for: Genome-Wide Analysis of Acute Endurance Exercise-Induced Translational Regulation in Mouse Skeletal Muscle
Source: PLoS One. 2016 Feb 4;11(2):e0148311. doi: 10.1371/journal.pone.0148311 (PMC4742069; doi:10.1371/journal.pone.0148311)
Supplement: S3 Table — (XLSX) [file pone.0148311.s006.xlsx]

## Sheet: Sheet1
Supplementary Table 3. Pathway enrichment in the differentially regulated genes at translation level.
Pathway Enriched in Differentially Regulated Translation	P value (corrected)*
Regulation of innate immune responses to cytosolic DNA	0.019
Generic Transcription Pathway	0.023
Alanine, aspartate and glutamate metabolism	0.024
Ion channel transport	0.024
ER-Phagosome pathway	0.040
Glucose metabolism	0.040
Innate Immune System	0.034
* P values were corrected by Benjamini Hochberg
